# Supplementary material for: Film mulching counteracts the adverse effects of mild moisture deficiency, and improves the quality and yield of Cyperus esculentus. L grass and tuber in the oasis area of Tarim Basin
Source: Front Plant Sci. 2024 Apr 22;15:1296641. doi: 10.3389/fpls.2024.1296641 (PMC11072976; doi:10.3389/fpls.2024.1296641)
Supplement: Supplementary file 1 [file Table_1.xls]

## Sheet: Sheet1
Abbreviation	Name
SOC	Soil organ carbon
STN	Total nitrogen
AN	Available nitrogen
STP	Total phosphorus
AP	Available phosphorus
SWC	Soil water content
SOM	Soil organic matter
SBD	Soil bulk density
EC	Electrical conductance
pH	pondus hydrogenic
LC:N	Leaf C:N
LC:P	Leaf C:P
LN:P	Leaf N:P
RC:N	Root C:N
RC:P	Root C:P
RN:P	Root N:P
TuC:N	Tuber C:N
TuC:P	Tuber C:P
TuN:P	Tuber N:P

## Sheet: grass yield 
Table S1 The prediction factors of grass yield
%IncMSE	%IncMSE.pval	IncNodePurity	IncNodePurity.pval	variable	%IncMSE.sig
11.959	0.00990099	475785	0.019802	SWC	**
9.78952	0.00990099	384080	0.039604	EC	**
7.43194	0.039604	405414	0.00990099	pH	*
6.23234	0.0594059	257622	0.138614	LN:P
4.61664	0.0594059	112028	0.633663	STN
4.28787	0.0594059	132575	0.455446	AN
4.20285	0.0891089	151134	0.366337	STP
3.66124	0.0990099	123767	0.50495	AP
2.83183	0.138614	124200	0.50495	LC:P
2.73577	0.19802	110512	0.673267	SOM
2.53256	0.0990099	38964.6	0.950495	SBD
2.20272	0.148515	241083	0.0990099	TuN:P
1.96512	0.188119	104160	0.752475	TuC:N
1.62508	0.158416	82533.4	0.762376	TuC:P
1.51364	0.247525	47851.2	0.990099	SOC
1.17897	0.356436	77214.6	0.881188	RC:P
0.149296	0.287129	63833.2	0.940594	RC:N
-0.212896	0.405941	42524.1	1	RN:P
-2.92264	0.841584	21591.6	1	LC:N

## Sheet: tuber yield
Table S2 The prediction factors of tuber yield
%IncMSE	%IncMSE.pval	IncNodePurity	IncNodePurity.pval	variable	%IncMSE.sig
13.9164	0.00990099	1.48721e+06	0.00990099	STP	**
13.7609	0.00990099	1.44616e+06	0.00990099	AP	**
7.79206	0.029703	564658	0.128713	SWC	*
6.31874	0.0594059	499849	0.188119	EC	*
4.7916	0.0594059	365613	0.29703	pH	*
3.76539	0.0693069	606338	0.128713	LN:P
3.47629	0.128713	224652	0.673267	AN
1.61709	0.188119	254500	0.623762	SOM
1.57431	0.247525	384073	0.405941	RC:N
1.47759	0.217822	148732	0.90099	TuC:P
1.2366	0.267327	195594	0.841584	STN
1.23226	0.19802	137787	0.980198	RN:P
0.866413	0.287129	90360.1	0.950495	SBD
0.433826	0.267327	60732.1	1	RC:P
-0.457407	0.346535	56733.5	1	LC:N
-0.571754	0.475248	234342	0.712871	SOC
-1.12228	0.475248	213697	0.811881	LC:P
-1.25892	0.475248	150083	0.940594	TuN:P
-2.4325	0.742574	151111	0.970297	TuC:N

## Sheet: grass ether extract
Table S3 The prediction factors of grass ether extract
%IncMSE	%IncMSE.pval	IncNodePurity	IncNodePurity.pval	variable	%IncMSE.sig
19.3115	0.00990099	0.000359524	0.00990099	SOC	**
12.0498	0.00990099	0.000181858	0.00990099	AN	**
10.6236	0.00990099	0.000145662	0.00990099	STN	**
3.86185	0.128713	2.78448e-05	0.841584	pH
2.96201	0.168317	2.92213e-05	0.831683	SWC
2.45901	0.0693069	3.51663e-05	0.70297	AP
2.36493	0.0990099	3.73682e-05	0.633663	STP
1.87395	0.128713	2.11015e-05	0.970297	TuC:P
1.86337	0.227723	3.71834e-05	0.712871	TuC:N
0.294979	0.306931	1.77087e-05	1	LC:P
-0.01493	0.39604	1.61041e-05	0.910891	SBD
-0.0338849	0.425743	3.10812e-05	0.851485	TuN:P
-1.10799	0.485149	1.04967e-05	1	LN:P
-1.29437	0.475248	1.98983e-05	0.990099	RC:N
-1.35991	0.564356	1.61884e-05	0.980198	EC
-1.66077	0.544554	1.59847e-05	1	RN:P
-1.85167	0.594059	1.29908e-05	1	RC:P
-1.86317	0.633663	1.87425e-05	1	LC:N
-2.10764	0.623762	1.52135e-05	1	SOM

## Sheet: grass crude protein
Table S4 The prediction factors of grass crude protein
%IncMSE	%IncMSE.pval	IncNodePurity	IncNodePurity.pval	variable	%IncMSE.sig
13.2508	0.00990099	103.171	0.00990099	SWC	**
11.4499	0.00990099	99.5357	0.00990099	EC	**
9.90051	0.019802	99.4937	0.00990099	pH	*
5.99151	0.039604	37.4313	0.277228	AP	*
4.95135	0.0693069	37.5659	0.257426	STP
3.24278	0.108911	12.5282	0.930693	LC:P
2.61123	0.128713	41.1903	0.128713	AN
2.18883	0.0891089	7.48124	0.930693	SBD
1.8822	0.178218	41.7789	0.128713	STN
1.50531	0.19802	12.602	0.950495	TuC:P
1.03851	0.267327	8.187	1	SOC
0.829702	0.227723	16.8988	0.792079	LN:P
0.717535	0.227723	4.02297	1	TuC:N
0.418466	0.316832	11.5497	1	RC:P
-0.276757	0.376238	10.6095	0.970297	TuN:P
-0.578903	0.49505	4.77601	1	RC:N
-1.1161	0.613861	7.35422	1	RN:P
-1.36723	0.524752	20.8738	0.70297	SOM
-1.47819	0.564356	2.836	1	LC:N

## Sheet: grass soluble starch
Table S5 The prediction factors of grass soluble starch
%IncMSE	%IncMSE.pval	IncNodePurity	IncNodePurity.pval	variable	%IncMSE.sig
10.1832	0.019802	5.98952	0.029703	STN	*
9.73927	0.00990099	5.21252	0.0594059	pH	**
8.8329	0.029703	5.09128	0.049505	AN	*
8.66253	0.029703	5.40955	0.0792079	SWC	*
6.5669	0.019802	3.2377	0.188119	STP	*
5.9576	0.049505	3.18508	0.19802	AP	*
3.32778	0.0594059	1.87141	0.623762	SOM
2.90876	0.158416	1.73534	0.693069	SOC
2.2546	0.19802	1.07907	0.960396	TuN:P
2.09559	0.168317	0.834159	0.851485	SBD
1.53332	0.217822	2.06482	0.564356	RN:P
0.713266	0.326733	2.08982	0.574257	LC:P
0.579824	0.326733	0.997807	0.90099	EC
0.460074	0.277228	1.9902	0.613861	RC:N
-0.219077	0.49505	1.06551	0.970297	TuC:P
-0.293158	0.366337	2.67471	0.455446	TuC:N
-0.333253	0.524752	2.32372	0.49505	LN:P
-1.33549	0.574257	1.06973	0.960396	LC:N
-2.50673	0.762376	1.16562	0.920792	RC:P

## Sheet: soluble sugar
Table S6 The prediction factors of grass soluble sugar
%IncMSE	%IncMSE.pval	IncNodePurity	IncNodePurity.pval	variable	%IncMSE.sig
11.1781	0.00990099	35.0143	0.029703	STN	**
10.424	0.00990099	30.2353	0.049505	AN	**
8.86662	0.00990099	34.1715	0.039604	AP	**
7.50705	0.00990099	28.2214	0.0891089	STP	**
6.53968	0.039604	19.9551	0.267327	RN:P	*
5.3286	0.0693069	13.7925	0.405941	pH
4.38791	0.0990099	11.7538	0.50495	SOC
3.48678	0.0891089	13.5235	0.29703	SWC
2.04815	0.188119	3.29276	1	RC:P
1.63747	0.168317	19.8345	0.19802	RC:N
0.854673	0.267327	7.14508	0.881188	SOM
0.157918	0.386139	5.96482	0.960396	LC:P
0.076732	0.386139	7.86024	0.811881	TuN:P
-0.346317	0.554455	6.9875	0.841584	EC
-0.379009	0.336634	5.70145	0.970297	LC:N
-0.387961	0.455446	4.60307	0.910891	SBD
-0.589853	0.455446	3.49899	1	TuC:P
-0.840762	0.425743	10.7447	0.663366	TuC:N
-1.90891	0.663366	10.4468	0.653465	LN:P

## Sheet: tuber ether extract
Table S7 The prediction factors of tuber ether extract
%IncMSE	%IncMSE.pval	IncNodePurity	IncNodePurity.pval	variable	%IncMSE.sig
11.0395	0.019802	0.000667066	0.029703	STP	*
8.8852	0.029703	0.000589528	0.039604	AP	*
5.62857	0.039604	0.000234505	0.227723	pH	*
5.60006	0.0693069	0.000257233	0.247525	RC:P
5.48973	0.0792079	0.000279224	0.227723	SOC
4.66831	0.0594059	0.000343823	0.158416	RN:P
3.93627	0.0792079	0.000120466	0.841584	STN
3.1105	0.178218	0.000200935	0.405941	SWC
2.62957	0.178218	0.000219955	0.544554	LC:N
1.32359	0.217822	0.000125619	0.792079	AN
1.27519	0.158416	0.000116982	0.841584	LC:P
0.464564	0.326733	0.000222397	0.306931	EC
-0.29877	0.445545	0.000117577	0.60396	SBD
-0.57314	0.376238	9.93658e-05	0.960396	TuC:N
-0.639707	0.445545	0.000132306	0.811881	TuN:P
-1.10989	0.475248	0.000137741	0.80198	LN:P
-1.11508	0.534653	8.90595e-05	0.970297	TuC:P
-1.63948	0.50495	0.000295088	0.287129	SOM
-3.73519	0.940594	0.000274378	0.336634	RC:N

## Sheet:  tuber crude protein
Table S8 The prediction factors of tuber crude protein
%IncMSE	%IncMSE.pval	IncNodePurity	IncNodePurity.pval	variable	%IncMSE.sig
15.129	0.00990099	135.36	0.019802	pH	**
12.5034	0.00990099	133.904	0.00990099	SWC	**
7.95899	0.039604	48.6543	0.207921	RN:P	*
5.44582	0.00990099	57.4713	0.029703	EC	**
5.00807	0.0693069	14.0934	0.831683	AN
3.54345	0.0891089	34.2952	0.247525	SOM
3.24692	0.0990099	16.3508	0.712871	STN
1.6672	0.237624	18.4682	0.70297	RC:P
1.59636	0.207921	3.22927	1	AP
1.4725	0.237624	4.29324	1	STP
-0.220059	0.356436	14.4944	0.811881	LC:N
-0.552711	0.405941	13.8352	0.871287	TuC:N
-0.584154	0.465347	17.1298	0.712871	SOC
-0.87739	0.60396	9.12467	0.772277	SBD
-0.998207	0.584158	6.00588	0.990099	LC:P
-1.20672	0.673267	2.11536	1	TuC:P
-1.22048	0.613861	5.34007	1	RC:N
-1.77514	0.623762	4.78935	1	LN:P
-2.7495	0.861386	6.59734	1	TuN:P

## Sheet: tuber soluble starch
Table S9 The prediction factors of tuber soluble starch
%IncMSE	%IncMSE.pval	IncNodePurity	IncNodePurity.pval	variable	%IncMSE.sig
10.8775	0.00990099	47.4959	0.00990099	SWC	**
9.83851	0.00990099	40.6817	0.019802	SOM	**
7.71047	0.039604	8.58601	0.584158	STN	*
7.45389	0.019802	27.4012	0.039604	pH	*
5.90754	0.049505	6.68966	0.70297	AN	*
5.81065	0.0891089	14.2765	0.306931	RC:N
4.90552	0.0891089	14.2075	0.316832	LN:P
4.77782	0.029703	13.4095	0.168317	SBD	*
4.23049	0.0693069	14.4958	0.267327	LC:P
2.70382	0.178218	2.77538	0.920792	RN:P
1.93102	0.188119	18.0627	0.138614	EC
0.845569	0.376238	3.87372	0.920792	SOC
0.418039	0.356436	2.08402	0.990099	STP
-0.313917	0.49505	3.36604	0.950495	TuC:N
-0.600472	0.475248	5.01348	0.831683	RC:P
-0.649936	0.554455	3.19144	0.970297	AP
-1.46313	0.70297	6.61339	0.762376	TuC:P
-2.20011	0.613861	1.1547	1	LC:N
-3.33217	0.891089	8.38293	0.584158	TuN:P

[truncated: 1 more sheets: tuber soluble sugar]
